# Supplementary material for: Whole-Genome Sequencing Identifies PPARGC1A as a Putative Modifier of Cancer Risk in BRCA1/2 Mutation Carriers
Source: Cancers (Basel). 2022 May 10;14(10):2350. doi: 10.3390/cancers14102350 (PMC9139302; doi:10.3390/cancers14102350)
Supplement: Supplementary file 1 [file cancers-14-02350-s001.zip]

Archive with 1 entries (1 files):
- cancers-1665457-supplementary.pdf
